# Supplementary material for: Osteosarcoma-Induced Pain Is Mediated by Glial Cell Activation in the Spinal Dorsal Horn, but Not Capsaicin-Sensitive Nociceptive Neurons: A Complex Functional and Morphological Characterization in Mice
Source: Cancers (Basel). 2024 May 7;16(10):1788. doi: 10.3390/cancers16101788 (PMC11120600; doi:10.3390/cancers16101788)
Supplement: Supplementary file 1 [file cancers-16-01788-s001.zip]

Archive with 1 entries (1 files):
- cancers-2896646-supplementary.pdf
